# Supplementary material for: The effect of implementing mind maps for online learning and assessment on students during COVID-19 pandemic: a cross sectional study
Source: BMC Med Educ. 2022 Mar 12;22:169. doi: 10.1186/s12909-022-03211-2 (PMC8917332; doi:10.1186/s12909-022-03211-2)
Supplement: Supplementary file 2 — Additional file 2. [file 12909_2022_3211_MOESM2_ESM.xlsx]

## Sheet: Survey 1 Data  -Orignial-Arabic
اسم الماده	سبق و تدربت على الخرائط الذهنيه من قبل و استخدمتها في دراستي من قبل	المعلومات التي قدمها استاذة الماده حول كيفية عمل خرائط ذهنية على البلاك بورد كانت مفيدة للغاية بالنسبة لي؟	المعلومات التي قدمها المدرب حول برنامج تصميم الخريطة الذهنية على البلاك بورد كانت مفيدة للغاية بالنسبة لي؟	المعلومات التي قدمتها أستاذة المادة حول الدرجات كانت واضحة، بما في ذلك نموذج التقييم للخرائط الذهنيه، تقييم مراجعة القرناء للعمل الجماعي و غيرها	لقد كان تغيير التقييم في بعض المواد الدراسية اجمالا من الاختبارات الورقيه القصيرة والطويله على الأوراق إلى نظام التقديرات، من الامثله عليه: استخدام الواجبات و التكليفات و اختبارات الكتاب المفتوح و عروض و أبحاث و اختبارات الكترونيه، أمرًا مرهقًا بالنسبة لي	كان تغيير التقييم في هذه المادة من اختبارات ورقيه صغيره و طويله، إلى تكليفات عبر الإنترنت تحديدا مشاريع الخريطة الذهنية واختبارات الكترونيه، أمرًا مرهقًا بالنسبة لي.	أنا راضيه عن التنوع في توزيع وتقرير الدرجات للماده بما في ذلك نموذج التقييم للخرائط الذهنيه، تقييم مراجعة القرناء للعمل الجماعي و الاختبارات وغيرها	كان استخدام مشروع الخريطة الذهنية مفيدًا لتعلمي وفهمي للمادة التي أدرسها.	ساعدني استخدام الخرائط الذهنية في تحديد الأفكار الرئيسية في أجزاء المنهج الدراسي ، بمعنى اهداف المحاضرات الرئيسيه .	ساعدني استخدام الخريطة الذهنية على فهم الموضوعات بعمق اكثر؟	سأستمر في استخدام الخرائط الذهنية في دراستي المستقبلية.	لقد اكتسبت مهارات جديدة خلال عملي في فريق لمشاريع الخريطة الذهنية:	اختاري المهارات اللي تعتقدين انك تعلمتيها خلال عملك في مجموعه مع زميلاتك في الخرائط الذهنية للمادة التي تدرسينها.
فيزياء صحيه - GAR	1	4	3	5	5	5	4	3	3	4	5	5	مهارات التنظيم والتخطيط
فيزياء صحيه - GAR	4	4	4	5	1	1	5	5	5	5	5	5	مهارات التنظيم والتخطيط;اتخاذ القرار;حل المشاكل;مهارات الإقناع والتأثير
فيزياء صحيه - GAR	3	5	5	5	4	4	4	4	4	4	3	3	اتخاذ القرار
فيزياء صحيه - GAR	1	3	3	3	5	5	3	4	5	5	5	5	مهارات التنظيم والتخطيط;اتخاذ القرار;مهارات التغذية الراجعة
فيزياء صحيه - GAR	1	5	5	5	5	3	4	4	4	4	3	4	مهارات التنظيم والتخطيط;مهارات الإقناع والتأثير;حل النزاعات.
فيزياء صحيه - GAR	3	4	3	4	4	3	3	3	2	2	3	4	مهارات التنظيم والتخطيط
فيزياء صحيه - GAR	1	4	4	4	4	2	3	4	4	4	4	4	مهارات التنظيم والتخطيط;اتخاذ القرار;حل المشاكل;مهارات الإقناع والتأثير;مهارات التغذية الراجعة;مهارة التفكير النقدي
فيزياء صحيه - GAR	3	5	5	5	1	1	5	5	5	5	5	5	مهارات التنظيم والتخطيط;اتخاذ القرار;حل المشاكل;مهارات الإقناع والتأثير;حل النزاعات.;مهارة التفكير النقدي
فيزياء صحيه - GAR	3	5	4	5	3	1	5	5	5	4	4	5	مهارات التنظيم والتخطيط;اتخاذ القرار
فيزياء صحيه - GAR	2	2	2	2	5	2	5	3	5	5	3	5	مهارات التنظيم والتخطيط;حل المشاكل;مهارات الإقناع والتأثير;مهارة التفكير النقدي
فيزياء صحيه - ZAR	1	5	5	5	1	1	4	5	5	5	4	5	مهارات التنظيم والتخطيط;اتخاذ القرار;مهارة التفكير النقدي
فيزياء صحيه - ZAR	4	5	5	3	3	2	4	4	4	4	5	3	مهارات التنظيم والتخطيط;اتخاذ القرار;مهارات الإقناع والتأثير;مهارات التغذية الراجعة
فيزياء صحيه - ZAR	2	3	4	4	4	4	4	3	4	3	3	4	مهارات التنظيم والتخطيط;مهارة التفكير النقدي
فيزياء صحيه - ZAR	1	4	4	5	5	4	5	4	4	4	1	2	مهارات التنظيم والتخطيط;حل المشاكل;مهارات الإقناع والتأثير;حل النزاعات.
رنين مغناطيسي و تصوير طبي- JAR	4	3	2	4	5	5	2	1	2	2	3	2	حل المشاكل;مهارات التغذية الراجعة
رنين مغناطيسي و تصوير طبي- JAR	1	5	4	4	4	2	5	5	5	5	1	5	مهارات التنظيم والتخطيط;مهارات التغذية الراجعة;مهارة التفكير النقدي
رنين مغناطيسي و تصوير طبي- JAR	5	3	3	5	5	5	2	2	3	1	1	1	مهارات التنظيم والتخطيط;حل النزاعات.
رنين مغناطيسي و تصوير طبي- JAR	1	3	2	4	5	3	1	5	5	2	4	5	مهارات التنظيم والتخطيط;اتخاذ القرار
رنين مغناطيسي و تصوير طبي- JAR	1	4	4	3	3	5	3	4	4	4	1	4	مهارات التنظيم والتخطيط;اتخاذ القرار
رنين مغناطيسي و تصوير طبي- JAR	1	2	5	4	5	3	2	4	4	4	1	4	مهارات التنظيم والتخطيط;اتخاذ القرار
رنين مغناطيسي و تصوير طبي- JAR	1	3	3	4	3	2	4	3	4	3	2	2	مهارات التنظيم والتخطيط;اتخاذ القرار;مهارات الإقناع والتأثير
رنين مغناطيسي و تصوير طبي- JAR	1	2	2	5	2	3	3	2	2	2	5	1	مهارات التنظيم والتخطيط
فيزياء صحيه - GAR	4	4	3	5	2	2	5	4	4	4	4	1	مهارات التنظيم والتخطيط
رنين مغناطيسي و تصوير طبي- JAR	1	3	5	4	1	2	1	5	3	3	1	4	حل المشاكل
فيزياء صحيه - GAR	1	4	4	5	4	4	5	5	5	4	5	5	مهارات التنظيم والتخطيط;مهارات الإقناع والتأثير;حل النزاعات.
فيزياء صحيه - GAR	2	3	2	2	5	3	5	2	3	2	1	4	اتخاذ القرار;مهارات الإقناع والتأثير;حل النزاعات.
فيزياء صحيه - GAR	3	3	3	5	5	5	3	2	3	2	1	2	مهارات التنظيم والتخطيط;حل المشاكل;حل النزاعات.
فيزياء صحيه - ZAR	4	5	5	5	4	4	5	5	5	5	3	5	مهارات التنظيم والتخطيط
فيزياء صحيه - ZAR	4	5	5	5	5	5	5	5	5	5	5	5	مهارات التنظيم والتخطيط;اتخاذ القرار;حل المشاكل;مهارات الإقناع والتأثير;حل النزاعات.;مهارة التفكير النقدي
فيزياء صحيه - GAR	3	3	3	5	5	3	5	4	5	3	4	4	مهارات التنظيم والتخطيط;اتخاذ القرار;حل المشاكل;حل النزاعات.;مهارة التفكير النقدي
فيزياء صحيه - GAR	2	3	1	4	3	5	4	4	4	3	5	2	مهارات التنظيم والتخطيط;اتخاذ القرار;حل المشاكل;مهارات التغذية الراجعة
فيزياء صحيه - GAR	2	5	5	4	4	1	5	5	5	5	5	5	مهارات التنظيم والتخطيط;مهارات الإقناع والتأثير;مهارة التفكير النقدي
فيزياء صحيه - GAR	3	3	3	4	5	4	5	4	3	4	4	3	مهارات التنظيم والتخطيط
فيزياء صحيه - GAR	2	4	4	5	4	3	5	4	4	3	4	3	مهارات التنظيم والتخطيط;اتخاذ القرار
فيزياء صحيه - GAR	1	4	4	4	4	4	4	4	4	4	3	3	مهارات التنظيم والتخطيط;مهارات التغذية الراجعة;مهارة التفكير النقدي
فيزياء صحيه - GAR	2	4	4	4	5	3	5	5	5	5	3	5	مهارات التنظيم والتخطيط;اتخاذ القرار;حل المشاكل;مهارات الإقناع والتأثير
فيزياء صحيه - ZAR	1	4	4	5	4		4	5	4	3	3	4	مهارات التنظيم والتخطيط;اتخاذ القرار;حل المشاكل;مهارات الإقناع والتأثير;مهارات التغذية الراجعة;حل النزاعات.;مهارة التفكير النقدي
فيزياء صحيه - GAR	2	3	3	2	2	2	1	3	5	5	5	5	مهارات التنظيم والتخطيط;اتخاذ القرار;مهارة التفكير النقدي
فيزياء صحيه - GAR	1	5	5	5	5	1	4	5	5	5	3	4	مهارات التنظيم والتخطيط
فيزياء صحيه - ZAR	4	5	5	5	5	5	5	5	5	5	5	5	مهارات التنظيم والتخطيط;اتخاذ القرار;حل المشاكل;مهارات الإقناع والتأثير;حل النزاعات.;مهارة التفكير النقدي
فيزياء صحيه - ZAR	2	3	3	5	5	1	5	5	5	5	5	5	مهارات التنظيم والتخطيط;اتخاذ القرار;مهارات التغذية الراجعة
فيزياء صحيه - ZAR	3	3	4	2	3	2	3	3	4	2	2	4	مهارات التنظيم والتخطيط;حل المشاكل;مهارات الإقناع والتأثير
رنين مغناطيسي و تصوير طبي- JAR	1	2	2	5	2	3	3	2	2	2	5	1	مهارات التنظيم والتخطيط
فيزياء صحيه - GAR	2	5	5	5	1	1	5	5	5	5	5	5	مهارات التنظيم والتخطيط;حل المشاكل;مهارات الإقناع والتأثير;مهارات التغذية الراجعة;مهارة التفكير النقدي
فيزياء صحيه - GAR	5	5	5	5	1	1	4	4	4	5	4	4	مهارات التنظيم والتخطيط;اتخاذ القرار;مهارات التغذية الراجعة;حل النزاعات.
فيزياء صحيه - GAR	1	1	1	1	1	5	4	3	4	3	4	3	مهارات التنظيم والتخطيط
فيزياء صحيه - ZAR	1	3	3	5	3	4	3	3	5	3	3	4	مهارات التنظيم والتخطيط;اتخاذ القرار;حل المشاكل;مهارات الإقناع والتأثير;حل النزاعات.
فيزياء صحيه - GAR	4	3	2	3	2	2	5	5	5	4	4	5	مهارات التنظيم والتخطيط;اتخاذ القرار;حل المشاكل;مهارات الإقناع والتأثير
فيزياء صحيه - GAR	1	2	4	2	5	5	3	2	4	3	2	4	مهارات التنظيم والتخطيط;اتخاذ القرار;حل المشاكل
فيزياء صحيه - GAR	2	2	2	3	5	3	3	3	3	2	1	3	مهارات التنظيم والتخطيط;اتخاذ القرار;حل المشاكل;مهارات الإقناع والتأثير;حل النزاعات.
فيزياء صحيه - GAR	1	1	2	3	3	3	2	2	2	2	1	1	مهارات التنظيم والتخطيط;اتخاذ القرار;حل المشاكل;مهارة التفكير النقدي
فيزياء صحيه - ZAR	3	5	5	5	3	3	4	4	5	5	4	5	مهارات التنظيم والتخطيط;اتخاذ القرار;حل المشاكل;مهارات التغذية الراجعة
فيزياء صحيه - GAR	3	4	1	5	5	2	4	3	5	3	2	5	مهارات التنظيم والتخطيط;اتخاذ القرار
