# Supplementary material for: The effect of implementing mind maps for online learning and assessment on students during COVID-19 pandemic: a cross sectional study
Source: BMC Med Educ. 2022 Mar 12;22:169. doi: 10.1186/s12909-022-03211-2 (PMC8917332; doi:10.1186/s12909-022-03211-2)
Supplement: Supplementary file 3 — Additional file 3. [file 12909_2022_3211_MOESM3_ESM.xlsx]

## Sheet: Survey2-Data-Original-Arabic
اسم الماده	سبق و تدربت على الخرائط الذهنيه من قبل و استخدمتها في دراستي من قبل هذه الماده	المعلومات التي قدمها استاذة الماده حول كيفية عمل خرائط ذهنية على البلاك بورد كانت مفيدة للغاية بالنسبة لي؟	المعلومات التي قدمها المدرب حول برنامج تصميم الخريطة الذهنية على البلاك بورد كانت مفيدة للغاية بالنسبة لي؟	المعلومات التي قدمتها أستاذة المادة حول الدرجات كانت واضحة، بما في ذلك نموذج التقييم للخرائط الذهنيه، تقييم مراجعة القرناء للعمل الجماعي و غيرها	لقد كان تغيير التقييم في بعض المواد الدراسية اجمالا من الاختبارات الورقيه القصيرة والطويله على الأوراق إلى نظام التقديرات، من الامثله عليه: استخدام الواجبات و التكليفات و اختبارات الكتاب المفتوح و عروض و أبحاث و اختبارات الكترونيه، أمرًا مرهقًا بالنسبة لي	كان تغيير التقييم في هذه المادة من اختبارات ورقيه صغيره و طويله، إلى تكليفات عبر الإنترنت تحديدا مشاريع الخريطة الذهنية واختبارات الكترونيه، أمرًا مرهقًا بالنسبة لي.	أنا راضيه عن التنوع في توزيع وتقرير الدرجات للماده بما في ذلك نموذج التقييم للخرائط الذهنيه، تقييم مراجعة القرناء للعمل الجماعي و الاختبارات وغيرها	كان استخدام مشروع الخريطة الذهنية مفيدًا لتعلمي وفهمي للمادة التي أدرسها.	ساعدني استخدام الخرائط الذهنية في تحديد الأفكار الرئيسية في أجزاء المنهج الدراسي ، بمعنى اهداف المحاضرات الرئيسيه .	ساعدني استخدام الخريطة الذهنية على فهم الموضوعات بعمق اكثر؟	سأستمر في استخدام الخرائط الذهنية في دراستي المستقبلية.	لقد اكتسبت مهارات جديدة خلال عملي في فريق لمشاريع الخريطة الذهنية:	اختاري المهارات اللي تعتقدين انك تعلمتيها خلال عملك في مجموعه مع زميلاتك في الخرائط الذهنية للمادة التي تدرسينها.	بعد مرور ثلاث تكاليف للخرائط الذهنيه، ماهي في رأيك الجوانب الحسنه و السلبيه في هذا التكليف؟ وهل لديك اي اقتراحات بخصوصه؟
رنين مغناطيسي و تصوير طبي- JAR	1	3	2	5	5	4	3	3	3	3	2	1	مهارات التنظيم والتخطيط
رنين مغناطيسي و تصوير طبي- JAR	1	3	5	4	4	3	3	4	5	4	4	5	اتخاذ القرار, مهارة التفكير النقدي
رنين مغناطيسي و تصوير طبي- JAR	3	3	3	4	3	4	3	3	2	3	4	4	مهارات التنظيم والتخطيط, اتخاذ القرار, حل المشاكل, مهارة التفكير النقدي
رنين مغناطيسي و تصوير طبي- JAR	4	4	3	4	1	1	3	2	2	2	3	5	مهارات التنظيم والتخطيط, اتخاذ القرار, حل المشاكل, مهارة التفكير النقدي	طريقة كويسه للتعلم لكن وضع درجات كبيرة جدًا عليها كان صعب خاصة ان بعض المطلوب (معرفة الروابط الصحيحة، عدد المواضيع الجانبية لكل موضوع) كان صعب لغير متقني المهاراة سابقًا.
رنين مغناطيسي و تصوير طبي- JAR	1	3	3	4	5	5	2	4	4	2	3	4	مهارات التنظيم والتخطيط, اتخاذ القرار, مهارة التفكير النقدي	الجوانب الحسنه اني تعلمت مهارة جديده لاول مره استخدمها واتوقع اني راح اتدرب عليها عشان اتقنها اكثر لاني من الصعب ان اتقنها بفترة بسيطه في ظل هذي الظروف .
رنين مغناطيسي و تصوير طبي- JAR	5	5	2	5	5	5	5	2	4	2	1	4	مهارات التنظيم والتخطيط
رنين مغناطيسي و تصوير طبي- JAR	1	5	5	5	3	5	5	2	2	2	1	5	مهارات التنظيم والتخطيط, اتخاذ القرار, مهارات الإقناع والتأثير
فيزياء صحيه - GAR	2	5	4	5	4	3	5	5	5	5	4	5	مهارات التنظيم والتخطيط, اتخاذ القرار, مهارات التغذية الراجعة, مهارة التفكير النقدي
فيزياء صحيه - GAR	1	3	3	3	5	5	3	3	3	3	3	3	مهارات التنظيم والتخطيط, اتخاذ القرار, حل النزاعات.
فيزياء صحيه - GAR	5	5	5	5	4	3	4	4	4	4	4	3	مهارات التنظيم والتخطيط, اتخاذ القرار, حل المشاكل, مهارات الإقناع والتأثير
فيزياء صحيه -IAR/ KAR	1	3	4	3	5	5	3	3	4	2	2	5	مهارات التنظيم والتخطيط, اتخاذ القرار, حل المشاكل, مهارات الإقناع والتأثير, مهارات التغذية الراجعة, مهارة التفكير النقدي	الجانب الحسن اني شفت المنهج بشكل عام وتفصيلي امامي واني فهمت جزئيتي من التخليص من بشكل اكثر من الاطلاع بالإنترنت ووجدت كتب قديمه تتحدث عن المواضيع الي ندرسها
فيزياء صحيه -IAR/ KAR	3	4	3	3	5	1	5	3	4	3	3	3	مهارات التنظيم والتخطيط, اتخاذ القرار, حل المشاكل, مهارات الإقناع والتأثير, حل النزاعات., مهارة التفكير النقدي	تعزيز العمل الجماعي والاستفادة بشكل اكبر من المادة المدروسة تعلم مهارات اخرى بالاقناع وتقبل الرأي الاخر ومهارة التلخيص والعديد من المهارات الاخرى
رنين مغناطيسي و تصوير طبي- JAR	1	3	2	5	5	4	3	3	3	3	2	1	مهارات التنظيم والتخطيط
فيزياء صحيه - GAR	2	5	4	5	4	3	5	5	5	5	4	5	مهارات التنظيم والتخطيط, اتخاذ القرار, مهارات التغذية الراجعة, مهارة التفكير النقدي
فيزياء صحيه -IAR/ KAR	5	5	5	5	3	3	4	5	5	5	5	5	مهارات التنظيم والتخطيط, اتخاذ القرار, حل المشاكل
فيزياء صحيه -IAR/ KAR	1	4	4	5	5	3	4	3	4	4	1	3	مهارات التنظيم والتخطيط	السلبية : انو كانت لكتشترات كثيره عن موضوع واحد في خريطة وحده وهالشي يسبب زحمه بالماب ومعلومات كثيره تلخبط شوي الحسنة : تعلمنا كيف نسوي خريطة ذهنية
فيزياء صحيه -IAR/ KAR	1	5	5	3	1	1	5	5	5	5	5	5	مهارات التنظيم والتخطيط, اتخاذ القرار, حل المشاكل, مهارات الإقناع والتأثير, مهارات التغذية الراجعة, حل النزاعات., مهارة التفكير النقدي
فيزياء صحيه -IAR/ KAR	2	3	3	2	5	4	3	4	4	4	2	3	مهارات التنظيم والتخطيط
فيزياء صحيه - GAR	1	5	5	4	1	1	3	4	4	4	4	4	مهارات التنظيم والتخطيط, اتخاذ القرار, حل المشاكل
فيزياء صحيه -IAR/ KAR	2	3	1	2	2	2	4	3	3	3	4	2	مهارات التنظيم والتخطيط	ارى العمل الفردي في الخرائط الذهنية اكثر نفعا لفهم وتثبيت المعلومة
فيزياء صحيه - GAR	4	4	5	5	5	5	2	4	4	4	4	4	مهارات التنظيم والتخطيط, اتخاذ القرار, حل المشاكل, حل النزاعات., مهارة التفكير النقدي	الجانب الحسن تعلم مهارة التنظيم والتخطيط والجانب السيء سوء الدرجات
فيزياء صحيه - GAR	2	3	3	5	5	3	2	4	4	5	5	2	مهارات التنظيم والتخطيط	تسهيل حفظ المعلومات وتسهيل فهمها بشكل كبير جدا
فيزياء صحيه - GAR	5	4	3	5	2	2	5	3	3	4	3	4	مهارات التنظيم والتخطيط, اتخاذ القرار, مهارات التغذية الراجعة, مهارة التفكير النقدي	👍🏻👍🏻 تحديد نموذج او برنامج واحد للعمل عليه ووضع تنسيقاته بالاعتبار
فيزياء صحيه -IAR/ KAR	2	4	4	4	4	3	3	4	4	3	3	4	مهارات التنظيم والتخطيط, مهارات الإقناع والتأثير	لا يوجد
فيزياء صحيه -IAR/ KAR	1	2	4	5	5	5	3	4	5	4	2	4	مهارات التنظيم والتخطيط, اتخاذ القرار, مهارات التغذية الراجعة	كانت تجربة جديدة مثيرة في بدايتها، مرهقة ومنهكة في نهايتها الا انها ساعدت في ربط وفهم معظم الافكار
فيزياء صحيه - GAR	3	4	4	4	5	4	3	3	4	4	4	4	مهارات التنظيم والتخطيط, اتخاذ القرار, مهارة التفكير النقدي
فيزياء صحيه - GAR	3	4	3	4	4	3	3	3	3	3	3	3	مهارات التنظيم والتخطيط
فيزياء صحيه - GAR	1	5	5	4	1	1	3	4	4	4	4	4	مهارات التنظيم والتخطيط, اتخاذ القرار, حل المشاكل
رنين مغناطيسي و تصوير طبي- JAR	2	5	5	5	5	4	4	3	4	4	1	5	مهارات التنظيم والتخطيط, اتخاذ القرار, حل المشاكل
فيزياء صحيه - GAR	1	5	1	1	5	5	5	5	5	5	3	4	مهارات التنظيم والتخطيط, اتخاذ القرار, مهارات الإقناع والتأثير
فيزياء صحيه -IAR/ KAR	5	3	4	4	5	1	5	4	5	1	3	5	مهارات التنظيم والتخطيط, مهارات الإقناع والتأثير, حل النزاعات., مهارة التفكير النقدي
فيزياء صحيه - GAR	1	1	1	1	1	1	1	1	1	1	1	1	حل النزاعات.
فيزياء صحيه - GAR	2	5	5	5	1	3	5	3	3	3	2	3	اتخاذ القرار, حل المشاكل	اختيار المجموعة حسب الرغبة
فيزياء صحيه -IAR/ KAR	4	4	5	4	3	3	4	4	4	4	4	4	مهارات التنظيم والتخطيط, اتخاذ القرار, حل المشاكل, مهارات الإقناع والتأثير, حل النزاعات.
فيزياء صحيه -IAR/ KAR	3	3	3	3	3	3	4	3	3	3	3	3	مهارات التنظيم والتخطيط, اتخاذ القرار, حل المشاكل, مهارات الإقناع والتأثير, حل النزاعات., مهارة التفكير النقدي	لا يوجد
فيزياء صحيه - GAR	2	5	5	5	1	3	5	3	3	3	2	3	اتخاذ القرار, حل المشاكل	اختيار المجموعة حسب الرغبة
فيزياء صحيه - GAR	5	4	5	2	5	5	3	3	4	4	2	2	اتخاذ القرار, حل المشاكل, مهارات الإقناع والتأثير, حل النزاعات.
فيزياء صحيه - GAR	5	5	5	5	4	3	4	3	4	4	4	4	مهارات التنظيم والتخطيط, اتخاذ القرار, حل المشاكل, مهارات التغذية الراجعة, مهارة التفكير النقدي	الايجابيه اعتمد على نفسي اولا وثانيه التعاون
فيزياء صحيه - GAR	3	5	5	5	1	1	5	5	5	5	4	5	مهارات التنظيم والتخطيط, اتخاذ القرار, مهارة التفكير النقدي	طريقة مفيده لفهم الماده بشكل اكثر وترسيخ المعلومات لايوجد سلبيات
فيزياء صحيه -IAR/ KAR	5	3	4	4	5	1	5	4	5	1	3	5	مهارات التنظيم والتخطيط, مهارات الإقناع والتأثير, حل النزاعات., مهارة التفكير النقدي
فيزياء صحيه - GAR	5	5	5	5	1	1	5	5	5	5	5	5	مهارات التنظيم والتخطيط, اتخاذ القرار, حل المشاكل, مهارة التفكير النقدي
فيزياء صحيه - GAR	1	5	1	1	5	5	5	5	5	5	3	4	مهارات التنظيم والتخطيط, اتخاذ القرار, مهارات الإقناع والتأثير
فيزياء صحيه - GAR	1	4	2	5	4	4	3	4	5	5	5	2	مهارات التنظيم والتخطيط, مهارات التغذية الراجعة	ساعدني العمل في واستخدام الخرائط الذهنية على الفهم العميق وبشكل سريع للدروس، اما السلبيات فتكمن في الوقت المستغرق للتلخيص فهي تأخذ وقت طويل جدا
فيزياء صحيه - GAR	2	4	4	5	4	5	3	4	5	5	5	3	مهارات التنظيم والتخطيط, اتخاذ القرار, مهارات التغذية الراجعة	كنت افضل لو كانت بشكل فردي افضل من جماعي
فيزياء صحيه - GAR	1	4	3	3	4	5	5	4	3	4	1	3	اتخاذ القرار, مهارات التغذية الراجعة, مهارة التفكير النقدي	الجوانب الحسنة تلخيص اهم النقاط و كتابتها تدريجيًا الجوانب السلبية مضيعة وقت و متعب جدًا
