# Supplementary material for: The effect of implementing mind maps for online learning and assessment on students during COVID-19 pandemic: a cross sectional study
Source: BMC Med Educ. 2022 Mar 12;22:169. doi: 10.1186/s12909-022-03211-2 (PMC8917332; doi:10.1186/s12909-022-03211-2)
Supplement: Supplementary file 4 — Additional file 4. [file 12909_2022_3211_MOESM4_ESM.xlsx]

## Sheet: GrageDistrubtion-20201-1stTerm
	No.of Students
Grade	MRI	HP	sum
A	3	0	3
B	10	3	13
C	5	6	11
D	0	0	0
F	0	0	0
W	2	0	2
	% of students
Grades	MRI	HP
A	15	0
B	50	33.33
C	25	66.66
D	0	0
F	0	0
W	10	0

## Sheet: GrageDistrubtion-20202-2ndTerm
	No. of students
	MRI	HP	SUMfor both MRI & PH
A	2	1	3
B	6	22	28
C	2	18	20
D	1	3	4
W	0	1	1
		45
	% of students
	MRI	HP
A	18.18	2.22222
B	54.54	48.88
C	18.18	39.9
D	9.09	6.6
W	0	2.22222
